# Supplementary material for: Variations in the Structure and Composition of Soil Microbial Communities of Different Forests in the Daxing’anling Mountains, Northeastern China
Source: Microorganisms. 2025 Jun 3;13(6):1298. doi: 10.3390/microorganisms13061298 (PMC12195462; doi:10.3390/microorganisms13061298)
Supplement: Supplementary file 1 [file microorganisms-13-01298-s001.zip]

Archive with 1 entries (1 files):
- microorganisms-3632979-supplementary.pdf
